# Supplementary material for: ﻿Description of a new species of Chrysonotomyia Ashmead from Houston, Texas, USA (Hymenoptera, Chalcidoidea, Eulophidae)
Source: Zookeys. 2024 Sep 18;1212:241–54. doi: 10.3897/zookeys.1212.127537 (PMC11424984; doi:10.3897/zookeys.1212.127537)
Supplement: XML Treatment for Chrysonotomyia [file zookeys.1212.127537-treatment1.xml]

<!DOCTYPE tp:taxon-treatment
  PUBLIC "-//TaxonX//DTD Taxonomic Treatment Publishing DTD v0 20100105//EN" "tax-treatment-NSO.dtd">
<tp:taxon-treatment xmlns:tp="http://www.plazi.org/taxpub"><tp:treatment-meta><kwd-group><label>Taxon classification</label><kwd>
                <named-content content-type="kingdom">Animalia</named-content>
              </kwd><kwd>
                <named-content content-type="order">Hymenoptera</named-content>
              </kwd><kwd>
                <named-content content-type="family">Eulophidae</named-content>
              </kwd></kwd-group><mixed-citation publication-type="journal"><person-group><name><surname>O’Loughlin</surname><given-names>Brendan</given-names></name><name><surname>Brandão-Dias</surname><given-names>Pedro F. P.</given-names></name><name><surname>Gates</surname><given-names>Michael W.</given-names></name><name><surname>Egan</surname><given-names>Scott P.</given-names></name></person-group><article-title>﻿Description of a new species of <italic><tp:taxon-name><tp:taxon-name-part taxon-name-part-type="genus" reg="Chrysonotomyia">Chrysonotomyia</tp:taxon-name-part></tp:taxon-name></italic> Ashmead from Houston, Texas, USA (<tp:taxon-name><tp:taxon-name-part taxon-name-part-type="order">Hymenoptera</tp:taxon-name-part></tp:taxon-name>, <tp:taxon-name><tp:taxon-name-part taxon-name-part-type="superfamily">Chalcidoidea</tp:taxon-name-part></tp:taxon-name>, <tp:taxon-name><tp:taxon-name-part taxon-name-part-type="family">Eulophidae</tp:taxon-name-part></tp:taxon-name>)</article-title><source>Zookeys</source><day>18</day><month>09</month><year>2024</year><volume>1212</volume><fpage>241</fpage><lpage>254</lpage><pub-id pub-id-type="doi">10.3897/zookeys.1212.127537</pub-id></mixed-citation></tp:treatment-meta><tp:nomenclature><label>﻿</label><tp:taxon-name>
              <object-id xmlns:xlink="http://www.w3.org/1999/xlink" content-type="arpha" xlink:type="simple">8A2D2336-7C05-5033-B9BD-704EF661CBD9</object-id>
              <tp:taxon-name-part taxon-name-part-type="genus" reg="Chrysonotomyia">Chrysonotomyia</tp:taxon-name-part>
            </tp:taxon-name><tp:taxon-authority>Ashmead, 1904</tp:taxon-authority><tp:nomenclature-citation-list><tp:nomenclature-citation><tp:taxon-name>
                  <tp:taxon-name-part taxon-name-part-type="genus" reg="Chrysonotomyia">Chrysonotomyia</tp:taxon-name-part>
                </tp:taxon-name><comment>Ashmead, 1904. Journal of the Linnean Society (Zoology) 25: 166.</comment></tp:nomenclature-citation></tp:nomenclature-citation-list></tp:nomenclature><tp:treatment-sec sec-type="type species" id="SECID0EUHAE"><title>Type species.</title><p><italic><tp:taxon-name><tp:taxon-name-part taxon-name-part-type="genus" reg="Eulophus">Eulophus</tp:taxon-name-part><tp:taxon-name-part taxon-name-part-type="species" reg="auripunctatus">auripunctatus</tp:taxon-name-part></tp:taxon-name></italic> Ashmead.</p></tp:treatment-sec><tp:treatment-sec sec-type="diagnosis" id="SECID0EFIAE"><title>Diagnosis.</title><p>Subtorular sulci present; clypeus delimited laterally only (sometimes weakly so); occiput without vertical groove or weak fold between occipital margin and occipital foramen; postmarginal vein usually shorter (0.1–0.8×) than stigmal vein (but 2.3–3.2× as long in species group <italic>neeigena</italic>); midlobe of mesoscutum with one pair of setae (2–3 pairs in a few species); notauli poorly delimited or missing in posterior part; petiolar foramen rounded triangular; petiole very short, as a narrow band (as long as wide in a very few species); male phallobase: digitus with one spine (a few species with two spines (mainly the species in group <italic>planiseta</italic>), digitus is missing in species group <italic>laeviscuta</italic>) (<xref ref-type="bibr" rid="B10">Hansson 2004</xref>).</p><sec sec-type="﻿Species group auripunctata" id="SECID0EVIAE"><title>﻿Species group <italic><tp:taxon-name><tp:taxon-name-part taxon-name-part-type="genus" reg="Chrysonotomyia"/><tp:taxon-name-part taxon-name-part-type="species" reg="auripunctata">auripunctata</tp:taxon-name-part></tp:taxon-name></italic></title><p><bold>Diagnosis.</bold> Midlobe of mesoscutum with one pair of setae; flagellomeres with short and asymmetric sensilla; digitus in male genitalia with one spine (<xref ref-type="bibr" rid="B10">Hansson 2004</xref>).</p></sec></tp:treatment-sec><ref-list><ref id="B10"><mixed-citation xmlns:xlink="http://www.w3.org/1999/xlink" xlink:type="simple"><person-group><name name-style="western"><surname>Hansson</surname><given-names>C</given-names></name></person-group> (<year>2004</year>) <tp:taxon-name><tp:taxon-name-part taxon-name-part-type="family">Eulophidae</tp:taxon-name-part></tp:taxon-name> of Costa Rica, 2. Memoirs of the American Entomological Institute, 537 pp.</mixed-citation></ref></ref-list></tp:taxon-treatment>
