# Supplementary material for: ﻿Description of a new species of Chrysonotomyia Ashmead from Houston, Texas, USA (Hymenoptera, Chalcidoidea, Eulophidae)
Source: Zookeys. 2024 Sep 18;1212:241–54. doi: 10.3897/zookeys.1212.127537 (PMC11424984; doi:10.3897/zookeys.1212.127537)
Supplement: XML Treatment for Chrysonotomyia susbelli [file zookeys.1212.127537-treatment2.xml]

<!DOCTYPE tp:taxon-treatment
  PUBLIC "-//TaxonX//DTD Taxonomic Treatment Publishing DTD v0 20100105//EN" "tax-treatment-NSO.dtd">
<tp:taxon-treatment xmlns:tp="http://www.plazi.org/taxpub"><tp:treatment-meta><kwd-group><label>Taxon classification</label><kwd>
                <named-content content-type="kingdom">Animalia</named-content>
              </kwd><kwd>
                <named-content content-type="order">Hymenoptera</named-content>
              </kwd><kwd>
                <named-content content-type="family">Eulophidae</named-content>
              </kwd></kwd-group><mixed-citation publication-type="journal"><person-group><name><surname>O’Loughlin</surname><given-names>Brendan</given-names></name><name><surname>Brandão-Dias</surname><given-names>Pedro F. P.</given-names></name><name><surname>Gates</surname><given-names>Michael W.</given-names></name><name><surname>Egan</surname><given-names>Scott P.</given-names></name></person-group><article-title>﻿Description of a new species of <italic><tp:taxon-name><tp:taxon-name-part taxon-name-part-type="genus" reg="Chrysonotomyia">Chrysonotomyia</tp:taxon-name-part></tp:taxon-name></italic> Ashmead from Houston, Texas, USA (<tp:taxon-name><tp:taxon-name-part taxon-name-part-type="order">Hymenoptera</tp:taxon-name-part></tp:taxon-name>, <tp:taxon-name><tp:taxon-name-part taxon-name-part-type="superfamily">Chalcidoidea</tp:taxon-name-part></tp:taxon-name>, <tp:taxon-name><tp:taxon-name-part taxon-name-part-type="family">Eulophidae</tp:taxon-name-part></tp:taxon-name>)</article-title><source>Zookeys</source><day>18</day><month>09</month><year>2024</year><volume>1212</volume><fpage>241</fpage><lpage>254</lpage><pub-id pub-id-type="doi">10.3897/zookeys.1212.127537</pub-id></mixed-citation></tp:treatment-meta><tp:nomenclature><label>﻿</label><tp:taxon-name>
              <object-id xmlns:xlink="http://www.w3.org/1999/xlink" content-type="arpha" xlink:type="simple">DD27BBF7-7157-5D21-BBA8-D815EEB64248</object-id>
              <tp:taxon-name-part taxon-name-part-type="genus" reg="Chrysonotomyia">Chrysonotomyia</tp:taxon-name-part>
              <tp:taxon-name-part taxon-name-part-type="species" reg="susbelli">susbelli</tp:taxon-name-part>
              <object-id xmlns:xlink="http://www.w3.org/1999/xlink" content-type="zoobank" xlink:type="simple">https://zoobank.org/9D4FE13C-E9C2-4A9E-B504-CB413DC9FD12</object-id>
            </tp:taxon-name><tp:taxon-status xmlns:xlink="http://www.w3.org/1999/xlink" xlink:type="simple">sp. nov.</tp:taxon-status><xref ref-type="fig" rid="F1">Figs 1</xref><xref ref-type="fig" rid="F2">, 2</xref></tp:nomenclature><tp:treatment-sec sec-type="diagnosis" id="SECID0E3KAE"><title>Diagnosis.</title><p>Mesosoma predominantly golden yellow with dark brown markings dorsally. Similar to <italic><tp:taxon-name><tp:taxon-name-part taxon-name-part-type="genus" reg="Chrysonotomyia">C.</tp:taxon-name-part><tp:taxon-name-part taxon-name-part-type="species" reg="corynata">corynata</tp:taxon-name-part></tp:taxon-name></italic> (Hansson, 2004) but differing in hue and dorsal patterning; dorsellum visible in dorsal view; antennae not distinctly clavate; flagellomere five dark brown; gaster with dark brown transverse bands, never more than two complete dorsally.</p></tp:treatment-sec><tp:treatment-sec sec-type="description" id="SECID0ENLAE"><title>Description.</title><p>Length of body ♀ 1.0–1.2 mm, ♂ 0.9 mm.</p><p>Mesosoma female: Mesoscutum golden yellow with the posterior midlobe occupied by a transverse, metallic brown band flanked by small transverse dark bands on the sidelobes, the metallic brown band may appear metallic green when viewed at certain angles. Axillae golden yellow with 2–3 areas of dark brown coloration. Scutellum golden yellow with median longitudinal dark band, anterior and posterior edges lined with dark transverse bands. Dorsellum golden yellow. Propodeum light yellow with a dark brown transverse band (Fig. <xref ref-type="fig" rid="F1">1A</xref>). Pronotum, prepectus, transepimeral sulcus, propodeal callus, lower mesepimeron and ventral mesosoma pale white, creating a distinct countershading between golden yellow dorsally and pale white ventrally. Transepimeral sulcus and lower mesepimeron often with thin, longitudinal bands of dark brown coloration (Fig. <xref ref-type="fig" rid="F1">1B</xref>). Mesosoma male: Same as female with dark bands significantly darker in color (Fig. <xref ref-type="fig" rid="F2">2A, B</xref>). Legs pale white in both sexes. Wings hyaline. Petiole dark brown.</p><fig id="F1" position="float" orientation="portrait"><object-id xmlns:xlink="http://www.w3.org/1999/xlink" content-type="doi" xlink:type="simple">10.3897/zookeys.1212.127537.figure1</object-id><object-id xmlns:xlink="http://www.w3.org/1999/xlink" content-type="arpha" xlink:type="simple">1DD1298A-7985-5BA0-B75C-122EDDE3280D</object-id><label>Figure 1.</label><caption><p><italic><tp:taxon-name><tp:taxon-name-part taxon-name-part-type="genus" reg="Chrysonotomyia">Chrysonotomyia</tp:taxon-name-part><tp:taxon-name-part taxon-name-part-type="species" reg="susbelli">susbelli</tp:taxon-name-part></tp:taxon-name></italic> sp. nov. female holotype <bold>A</bold> dorsal habitus <bold>B</bold> lateral habitus <bold>C</bold> frontal view of head.</p></caption><graphic xmlns:xlink="http://www.w3.org/1999/xlink" xlink:href="zookeys-1212-241_article-127537__-g001.jpg" position="float" orientation="portrait" xlink:type="simple" id="oo_1135985.jpg"><uri content-type="original_file" xlink:type="simple">https://binary.pensoft.net/fig/1135985</uri></graphic></fig><fig id="F2" position="float" orientation="portrait"><object-id xmlns:xlink="http://www.w3.org/1999/xlink" content-type="doi" xlink:type="simple">10.3897/zookeys.1212.127537.figure2</object-id><object-id xmlns:xlink="http://www.w3.org/1999/xlink" content-type="arpha" xlink:type="simple">8018E396-44DB-5BBF-B49A-9C076BB8E16C</object-id><label>Figure 2.</label><caption><p><italic><tp:taxon-name><tp:taxon-name-part taxon-name-part-type="genus" reg="Chrysonotomyia">Chrysonotomyia</tp:taxon-name-part><tp:taxon-name-part taxon-name-part-type="species" reg="susbelli">susbelli</tp:taxon-name-part></tp:taxon-name></italic> sp. nov. male syntype <bold>A</bold> dorsal habitus <bold>B</bold> lateral habitus <bold>C</bold> frontal view of head.</p></caption><graphic xmlns:xlink="http://www.w3.org/1999/xlink" xlink:href="zookeys-1212-241_article-127537__-g002.jpg" position="float" orientation="portrait" xlink:type="simple" id="oo_1135986.jpg"><uri content-type="original_file" xlink:type="simple">https://binary.pensoft.net/fig/1135986</uri></graphic></fig><p>Female gaster pale yellow with three incomplete dark transverse bands and apical ovipositor sheaths dark brown (Fig. <xref ref-type="fig" rid="F1">1A</xref>). Male gaster darker yellow, with two complete dark transverse bands preceded by an incomplete one (Fig. <xref ref-type="fig" rid="F2">2A</xref>).</p><p>Head light yellow apically, transitioning to pale white below. Eyes pink. Scape pale white, pedicel light yellow with apical two-thirds of inner surface dark brown, flagellomeres 1–4 yellow, flagellomere 5 brown (Figs <xref ref-type="fig" rid="F1">1C</xref>, <xref ref-type="fig" rid="F2">2C</xref>). Occiput light yellow, male sometimes with large dark macula.</p><p>Both male and female antennae with pale white verticillate setae (Figs <xref ref-type="fig" rid="F1">1C</xref>, <xref ref-type="fig" rid="F2">2C</xref>). Vertex with weak reticulation inside ocellar triangle, smooth outside triangle. Frontal suture weakly curved dorsad. Occipital margin carinate. Ratios of <abbrev xmlns:xlink="http://www.w3.org/1999/xlink" xlink:title="Ratio of height of eye (HE), malar space (MS) and width of mouth opening (WM)" id="ABBRID0E1OAE" xlink:type="simple">HE/MS/WM</abbrev> ♀ 2.5/1.5/1.0, ♂ 2.7/1.0/1.2; <abbrev xmlns:xlink="http://www.w3.org/1999/xlink" xlink:title="Ratio of distance between posterior ocelli (POL), distance between the posterior ocellus and the compound eye (OOL) and the distance between occipital margin and posterior ocelli (POO)" id="ABBRID0E5OAE" xlink:type="simple">POL/OOL/POO</abbrev> ♀ 1.0/1.1/1.5, ♂ 4.9/2.7/1.0; <abbrev xmlns:xlink="http://www.w3.org/1999/xlink" xlink:title="Ratio of width of head in dorsal view (WH), and the width of thorax (WT), measured across widest part" id="ABBRID0ECPAE" xlink:type="simple">WH/WT</abbrev> 1.1.</p><p>Mesoscutum and scutellum with weak and small meshed reticulation. Dorsellum small, convex, and smooth (Fig. <xref ref-type="fig" rid="F1">1A</xref>, <xref ref-type="fig" rid="F2">2A</xref>). Forewing with speculum closed below; without stigmal hair lines; radial cell bare. Ratios of <abbrev xmlns:xlink="http://www.w3.org/1999/xlink" xlink:title="length of wing" id="ABBRID0EQPAE" xlink:type="simple">LW</abbrev>/<abbrev xmlns:xlink="http://www.w3.org/1999/xlink" xlink:title="length of marginal vein" id="ABBRID0EUPAE" xlink:type="simple">LM</abbrev>/<abbrev xmlns:xlink="http://www.w3.org/1999/xlink" xlink:title="height of wing" id="ABBRID0EYPAE" xlink:type="simple">HW</abbrev> 2.0/1.0/1.1; <abbrev xmlns:xlink="http://www.w3.org/1999/xlink" xlink:title="Ratio of length of postmarginal vein (PM) and the length of stigmal vein (ST)" id="ABBRID0E3PAE" xlink:type="simple">PM/ST</abbrev> 0.5.</p><p>Female gaster ovate. Ratio of <abbrev xmlns:xlink="http://www.w3.org/1999/xlink" xlink:title="atio of length of mesosoma measured from anterior margin of pronotum to posterior margin of propodeum (MM) and the length of gaster (LG)" id="ABBRID0ECQAE" xlink:type="simple">MM/LG</abbrev> ♀ 1.0/1.1, ♂ 1.0/1.0</p></tp:treatment-sec><tp:treatment-sec sec-type="biology" id="SECID0EGQAE"><title>Biology.</title><p>Known to parasitize <tp:taxon-name><tp:taxon-name-part taxon-name-part-type="genus" reg="Neuroterus">Neuroterus</tp:taxon-name-part><tp:taxon-name-part taxon-name-part-type="uncertainty-rank">nr.</tp:taxon-name-part><tp:taxon-name-part taxon-name-part-type="species" reg="bussae">bussae</tp:taxon-name-part></tp:taxon-name> (Fig. <xref ref-type="fig" rid="F3">3</xref>), a cynipid which forms galls on <italic><tp:taxon-name><tp:taxon-name-part taxon-name-part-type="genus" reg="Quercus">Quercus</tp:taxon-name-part><tp:taxon-name-part taxon-name-part-type="species" reg="virginiana">virginiana</tp:taxon-name-part></tp:taxon-name></italic>. Preliminary genetic data and biogeographic patterns in this system suggest that the form of <italic><tp:taxon-name><tp:taxon-name-part taxon-name-part-type="genus" reg="Neuroterus">Neuroterus</tp:taxon-name-part><tp:taxon-name-part taxon-name-part-type="species" reg="bussae">bussae</tp:taxon-name-part></tp:taxon-name></italic> present in Houston may not be the same species as the ones described from Florida, but this requires additional work. Thus, we conservatively refer to the insect host as <tp:taxon-name><tp:taxon-name-part taxon-name-part-type="genus" reg="Neuroterus">Neuroterus</tp:taxon-name-part><tp:taxon-name-part taxon-name-part-type="uncertainty-rank">nr.</tp:taxon-name-part><tp:taxon-name-part taxon-name-part-type="species" reg="bussae">bussae</tp:taxon-name-part></tp:taxon-name> (Egan lab, unpublished data). Live females were observed under both lab and field conditions. Adults always moved in a zigzag pattern, both in captivity and the wild. In the field, females were observed moving back and forth on upper leaf surfaces (Suppl. material <xref ref-type="supplementary-material" rid="S1">1</xref>). We hypothesize that this movement represents gall-searching behavior. Currently the species is only known from the Rice University campus in Houston, Texas, USA, but it likely follows the distribution of its host, <tp:taxon-name><tp:taxon-name-part taxon-name-part-type="genus" reg="Neuroterus">Neuroterus</tp:taxon-name-part><tp:taxon-name-part taxon-name-part-type="uncertainty-rank">nr.</tp:taxon-name-part><tp:taxon-name-part taxon-name-part-type="species" reg="bussae">bussae</tp:taxon-name-part></tp:taxon-name> on <italic><tp:taxon-name><tp:taxon-name-part taxon-name-part-type="genus" reg="Quercus">Quercus</tp:taxon-name-part><tp:taxon-name-part taxon-name-part-type="species" reg="virginiana">virginiana</tp:taxon-name-part></tp:taxon-name></italic>.</p><fig id="F3" position="float" orientation="portrait"><object-id xmlns:xlink="http://www.w3.org/1999/xlink" content-type="doi" xlink:type="simple">10.3897/zookeys.1212.127537.figure3</object-id><object-id xmlns:xlink="http://www.w3.org/1999/xlink" content-type="arpha" xlink:type="simple">60A5DEE0-4756-5EB3-A57C-159744211CB4</object-id><label>Figure 3.</label><caption><p><italic><tp:taxon-name><tp:taxon-name-part taxon-name-part-type="genus" reg="Neuroterus">Neuroterus</tp:taxon-name-part><tp:taxon-name-part taxon-name-part-type="uncertainty-rank">nr.</tp:taxon-name-part><tp:taxon-name-part taxon-name-part-type="species" reg="bussae">bussae</tp:taxon-name-part></tp:taxon-name></italic> galls in leaves of the southern live oak (<italic><tp:taxon-name><tp:taxon-name-part taxon-name-part-type="genus" reg="Quercus">Quercus</tp:taxon-name-part><tp:taxon-name-part taxon-name-part-type="species" reg="virginiana">virginiana</tp:taxon-name-part></tp:taxon-name></italic>) collected in Houston, Texas, U.S.A.</p></caption><graphic xmlns:xlink="http://www.w3.org/1999/xlink" xlink:href="zookeys-1212-241_article-127537__-g003.jpg" position="float" orientation="portrait" xlink:type="simple" id="oo_1135987.jpg"><uri content-type="original_file" xlink:type="simple">https://binary.pensoft.net/fig/1135987</uri></graphic></fig></tp:treatment-sec><tp:treatment-sec sec-type="material" id="SECID0ECUAE"><title>Material examined.</title><p><bold><italic>Holotype</italic></bold> • United States: Houston, Harris County; <named-content xmlns:xlink="http://www.w3.org/1999/xlink" content-type="dwc:verbatimCoordinates" xlink:type="simple"><named-content content-type="geo-json" specific-use="{&#34;type&#34;:&#34;Point&#34;,&#34;coordinates&#34;:[-95.404800,29.717900]}" id="NCID0EQUAE" xlink:type="simple">29.7179°N, 95.4048°W</named-content></named-content>; 4.v.2022. ex. gall on <italic><tp:taxon-name><tp:taxon-name-part taxon-name-part-type="genus" reg="Quercus">Quercus</tp:taxon-name-part><tp:taxon-name-part taxon-name-part-type="species" reg="virginiana">virginiana</tp:taxon-name-part></tp:taxon-name></italic>; coll. Pedro Brandão-Dias (1♀; <ext-link xmlns:xlink="http://www.w3.org/1999/xlink" xlink:href="https://mbd-db.osu.edu/hol/search_results?&amp;search_type=fast&amp;q=USNMENT01928159" ext-link-type="uri" xlink:type="simple">USNMENT01928159</ext-link>). <bold><italic>Syntype</italic></bold> • same data as holotype; 10.v.2022 (1♂; <ext-link xmlns:xlink="http://www.w3.org/1999/xlink" xlink:href="https://mbd-db.osu.edu/hol/search_results?&amp;search_type=fast&amp;q=USNMENT01928158" ext-link-type="uri" xlink:type="simple">USNMENT01928158</ext-link>). <bold><italic>Paratypes</italic></bold> • (1♀; <named-content xmlns:xlink="http://www.w3.org/1999/xlink" content-type="dwc:institutional_code" xlink:title="National Museum of Natural History in Washington D.C" xlink:href="http://grbio.org/institution/smithsonian-institution-national-museum-natural-history-0" xlink:type="simple">USNM</named-content>) same data as syntype; 25.iv.2022 • (1♀ 1♂; <named-content xmlns:xlink="http://www.w3.org/1999/xlink" content-type="dwc:institutional_code" xlink:title="National Museum of Natural History in Washington D.C" xlink:href="http://grbio.org/institution/smithsonian-institution-national-museum-natural-history-0" xlink:type="simple">USNM</named-content>) same data as syntype; 29.iv.2022 • (1♀; <named-content xmlns:xlink="http://www.w3.org/1999/xlink" content-type="dwc:institutional_code" xlink:title="National Museum of Natural History in Washington D.C" xlink:href="http://grbio.org/institution/smithsonian-institution-national-museum-natural-history-0" xlink:type="simple">USNM</named-content>) same data as syntype, 2.v.2022 • (5♀; <named-content xmlns:xlink="http://www.w3.org/1999/xlink" content-type="dwc:institutional_code" xlink:title="National Museum of Natural History in Washington D.C" xlink:href="http://grbio.org/institution/smithsonian-institution-national-museum-natural-history-0" xlink:type="simple">USNM</named-content>) same locality as holotype; 20.iv.2023–18.v.2023; on leaves of <italic><tp:taxon-name><tp:taxon-name-part taxon-name-part-type="genus" reg="Quercus">Quercus</tp:taxon-name-part><tp:taxon-name-part taxon-name-part-type="species" reg="virginiana">virginiana</tp:taxon-name-part></tp:taxon-name></italic>, coll. Brendan O’Loughlin.</p></tp:treatment-sec><tp:treatment-sec sec-type="Molecular barcodes" id="SECID0ELWAE"><title>Molecular barcodes.</title><p>The three mtDNA-COI sequences were, on average, 99.4% identical to each other and, on average, 91.1% identical to <italic><tp:taxon-name><tp:taxon-name-part taxon-name-part-type="genus" reg="Chrysonotomyia">Chrysonotomyia</tp:taxon-name-part></tp:taxon-name></italic> sp. <ext-link xmlns:xlink="http://www.w3.org/1999/xlink" xlink:href="http://www.boldsystems.org/index.php/Public_RecordView?processid=PLACZ361-20" ext-link-type="uri" xlink:type="simple">PLACZ361-20</ext-link> from Guanacaste, Costa Rica in the BOLD database. The sequences can be accessed through GenBank accession numbers <ext-link xmlns:xlink="http://www.w3.org/1999/xlink" xlink:href="PP468569" ext-link-type="gen" xlink:type="simple">PP468569</ext-link>, <ext-link xmlns:xlink="http://www.w3.org/1999/xlink" xlink:href="PP468570" ext-link-type="gen" xlink:type="simple">PP468570</ext-link>, and <ext-link xmlns:xlink="http://www.w3.org/1999/xlink" xlink:href="PP468571" ext-link-type="gen" xlink:type="simple">PP468571</ext-link>. See Suppl. material <xref ref-type="supplementary-material" rid="S2">2</xref> for the exact mtDNA-COI sequences.</p></tp:treatment-sec><tp:treatment-sec sec-type="phenology" id="SECID0EQXAE"><title>Phenology.</title><p>Adult <italic><tp:taxon-name><tp:taxon-name-part taxon-name-part-type="genus" reg="Chrysonotomyia">C.</tp:taxon-name-part><tp:taxon-name-part taxon-name-part-type="species" reg="susbelli">susbelli</tp:taxon-name-part></tp:taxon-name></italic> sp. nov. were observed emerging from galls in the lab from 18 April to 10 May 2022, and we made additional observations of adult <italic><tp:taxon-name><tp:taxon-name-part taxon-name-part-type="genus" reg="Chrysonotomyia">C.</tp:taxon-name-part><tp:taxon-name-part taxon-name-part-type="species" reg="susbelli">susbelli</tp:taxon-name-part></tp:taxon-name></italic> sp. nov. on the leaves of the southern live oak (<italic><tp:taxon-name><tp:taxon-name-part taxon-name-part-type="genus" reg="Quercus">Q.</tp:taxon-name-part><tp:taxon-name-part taxon-name-part-type="species" reg="virginiana">virginiana</tp:taxon-name-part></tp:taxon-name></italic>) from 20 April to 18 May 2023.</p></tp:treatment-sec><tp:treatment-sec sec-type="etymology" id="SECID0EXYAE"><title>Etymology.</title><p>From Latin <italic>sus belli</italic>, roughly translating to “warpig”, in reference to the mascot of the Rice University dormitory Wiess College where the first author currently resides, whose official color is similar to the golden yellow of the dorsal mesosoma. Wiess College is named for Harry Carothers Wiess (1887–1948), one of the founders and one-time president of Humble Oil, whose generosity, with time, mind, and resources, greatly shaped the expansion of Rice University.</p></tp:treatment-sec><tp:treatment-sec><!--Section generated to contain objects referenced in tp:taxon-treatment.--><supplementary-material xmlns:xlink="http://www.w3.org/1999/xlink" id="S1" position="float" orientation="portrait" xlink:type="simple"><object-id content-type="doi" xlink:type="simple">10.3897/zookeys.1212.127537.suppl1</object-id><object-id content-type="arpha" xlink:type="simple">1CD5882D-9892-5C27-A40C-17A0AF86CEFE</object-id><label>Supplementary material 1</label><caption><p>Leaf scanning behavior of <italic><tp:taxon-name><tp:taxon-name-part taxon-name-part-type="genus" reg="Chrysonotomyia">Chrysonotomyia</tp:taxon-name-part><tp:taxon-name-part taxon-name-part-type="species" reg="susbelli">susbelli</tp:taxon-name-part></tp:taxon-name></italic> sp. nov.</p></caption><statement content-type="dataType"><label>Data type</label><p>mp4</p></statement><media xlink:href="zookeys-1212-241_article-127537__-s001.mp4" mimetype="video" mime-subtype="mp4" position="float" orientation="portrait" xlink:type="simple" id="oo_1135989.mp4"><uri content-type="original_file" xlink:type="simple">https://binary.pensoft.net/file/1135989</uri></media><permissions><license xlink:type="simple"><license-p>This dataset is made available under the Open Database License (http://opendatacommons.org/licenses/odbl/1.0/). The Open Database License (ODbL) is a license agreement intended to allow users to freely share, modify, and use this Dataset while maintaining this same freedom for others, provided that the original source and author(s) are credited.</license-p></license></permissions><attrib specific-use="authors">Brendan O’Loughlin, Pedro F. P. Brandão-Dias, Michael W. Gates, Scott P. Egan</attrib></supplementary-material><supplementary-material xmlns:xlink="http://www.w3.org/1999/xlink" id="S2" position="float" orientation="portrait" xlink:type="simple"><object-id content-type="doi" xlink:type="simple">10.3897/zookeys.1212.127537.suppl2</object-id><object-id content-type="arpha" xlink:type="simple">F385527C-EA24-54D7-9EE8-73D797D5A409</object-id><label>Supplementary material 2</label><caption><p>Raw COI sequences of <italic><tp:taxon-name><tp:taxon-name-part taxon-name-part-type="genus" reg="Chrysonotomyia">Chrysonotomyia</tp:taxon-name-part><tp:taxon-name-part taxon-name-part-type="species" reg="susbelli">susbelli</tp:taxon-name-part></tp:taxon-name></italic> sp. nov.</p></caption><statement content-type="dataType"><label>Data type</label><p>fasta</p></statement><media xlink:href="zookeys-1212-241_article-127537__-s002.fasta" mimetype="unknown" mime-subtype="unknown" position="float" orientation="portrait" xlink:type="simple" id="oo_1135990.fasta"><uri content-type="original_file" xlink:type="simple">https://binary.pensoft.net/file/1135990</uri></media><permissions><license xlink:type="simple"><license-p>This dataset is made available under the Open Database License (http://opendatacommons.org/licenses/odbl/1.0/). The Open Database License (ODbL) is a license agreement intended to allow users to freely share, modify, and use this Dataset while maintaining this same freedom for others, provided that the original source and author(s) are credited.</license-p></license></permissions><attrib specific-use="authors">Brendan O’Loughlin, Pedro F. P. Brandão-Dias, Michael W. Gates, Scott P. Egan</attrib></supplementary-material></tp:treatment-sec></tp:taxon-treatment>
