# Supplementary material for: ﻿Description of a new species of Chrysonotomyia Ashmead from Houston, Texas, USA (Hymenoptera, Chalcidoidea, Eulophidae)
Source: Zookeys. 2024 Sep 18;1212:241–54. doi: 10.3897/zookeys.1212.127537 (PMC11424984; doi:10.3897/zookeys.1212.127537)
Supplement: Supplementary material 2 — Raw COI sequences of Chrysonotomyiasusbelli sp. nov. [file zookeys-1212-241_article-127537__-s002.fasta]

>2378_Brendans_1_Eulophidae_Chrysonotomyia_Sp
TTTATCTTTAAGTATATTAATTCGAATAGAGTTAGGTAATCCGGGTTCTTTAATTGGAAATGATCAAATTTATAATAGAATTGTTACAACTCATGCTTTTGTAATAATTTTTTTTTTtGTTATGCCTACAATAATAGGtGGATTtGGAAATTATTTAATTCCAATTTTTTTAGGAGTtCCtGATATAGCTTTtCCtCGAATAAATAATATAAGTTTTTGATTATTACCNCCTAGATTAATTTTATTAATTtCTAGAATATTTATGGGTtCtGGAACtGGtACAGGTtGAACtGTTTATCCtCCTTTATCTtCAAATTtGtCtCATAGGGGtCCTTCAGTtGATTTATCGATTTTTtCATTACATATtGCAGGGGTTtCCtCTATTATAGGGCCTATTAATTTTATTACTACTATTTTAAATATAAAAGTTTATAAAGTtGAATTAAtCCCATTATTtGCTtGAtCTATATTATTAACtGCAATTTTATTATTACTTTCtCtCCCAGTTTTAGCtGGGGCAATTACTATATTATTATTtGAtCGAAATTTAAATACTTCTTTTTTtGAtCCTtCAGGGGGGGGtGATCCTATTTTATACCAACATTTATTTTGATTTTTTG
>2379_PB1068_Eulophidae_Chrysonotomyia_Sp_male
GAATTTTAGGTTTATCTTTAAGTATATTAATTCGAATAGAGTTAGGTAATCCGGGTTCTTTAATTGGAAATGATCAAATTTATAATAGAATTGTTACAACTCATGCTTTTGTAATAATTTTTTTTTTtGTTATGCCTACAATAATAGGGGGATTtGGAAATTATTTAATTCCAATTTTTTTAGGAGtCCCtGATATAGCTTTtCCtCGAATAAATAATATAAGTTTTtGATTATTACCaCCTAGATTAATTTTATTAATTtCTAGAATATTTATGGGTtCtGGAACtGGtACAGGTtGAACtGTTTATCCtCCTTTATCTtCAAATTtGtCtCATAGGGGtCCTTCAGTtGATTTATCGATTTTTTCATTACATATtGCAGGGGTTtCCtCTATTATAGGGCCTATTAATTTTATTACTACTATTTTAAATATAAAAGTTTATAAAGTtGAATTAAtCCCATTATTtGCTtGAtCTATATTATTAaCtGCAATTTTATTATTACTTtCtCTtCCAGTTTTAGCtGGGGCAATTACTATATTATTATTtGAtCGAAATTTAAATACTTCTTTTTTtGAtCCTTCAGGGGGGGGtGATCCTATTTTATACCAACATTTATTTTGATTTTTtGG
>2380_PB1072_Eulophidae_Chrysonotomyia_Sp_female
TAGGTTTATCTTTAAGTATATTAATTCGAATAGAGTTAGGTAATCCGGGTTCTTTAATTGGAAATGATCAAATTTATAATAGAATTGTTACAACTCATGCTTTTGTAATAATTTTTTTTTTtGTTATGCCTACAATAATAGGGGGATTtGGAAATTATTTAATTCCAATTTTTTTAGGAGTtCCtGATATAGCTTTtCCtCGAATAAATAATATAAGTTTTTGATTATTACCaCCTAGATTAATTTTATTAATTtCTAGAATATTTATtGGTtCtGGAACtGGTACAGGTtGAACtGTTTATCCtCCTTTATCTTCAAATTTGtCtCATAGGGGtCCTTCAGTtGATTTATCGATTTTTtCATTACATATtGCAGGGGTTtCCtCTATTATAGGGCCTATTAATTTTATTACTACTATTTTAAATATAAAAGTTTATAAAGTtGAATTAAtCCCATTATTtGCTtGAtCTATATTATTAaCtGCAATTTTATTATTACTTTCtCtCCCAGTTTTAGCTGGGGCAATTACTATATTATTATTtGATCGAAATTTAAATACTTCTTTTTTTGATCCTTCAGGGGGGGGtGAaCCaATTTTATACCAaCATTTATTTtGATTTTT
